# Supplementary material for: Chronic Activation of AMPK Induces Mitochondrial Biogenesis through Differential Phosphorylation and Abundance of Mitochondrial Proteins in Dictyostelium discoideum
Source: Int J Mol Sci. 2021 Oct 28;22(21):11675. doi: 10.3390/ijms222111675 (PMC8584165; doi:10.3390/ijms222111675)
Supplement: Supplementary file 1 [file ijms-22-11675-s001.zip]

Archive with 5 entries (5 files):
- Table S1.xlsx
- Table S2.pdf
- Table S3.xlsx
- Table S4.pdf
- Table S5.xlsx
