# Supplementary material for: Chronic Activation of AMPK Induces Mitochondrial Biogenesis through Differential Phosphorylation and Abundance of Mitochondrial Proteins in Dictyostelium discoideum
Source: Int J Mol Sci. 2021 Oct 28;22(21):11675. doi: 10.3390/ijms222111675 (PMC8584165; doi:10.3390/ijms222111675)
Supplement: Supplementary file 1 [file ijms-22-11675-s001.zip › Table S1.xlsx]

## Sheet: Sheet 1
Table S1. Phosphorylated proteins categorized as "Others" and proteins with unknown function identified in mitochondrial preparations from D. discoideum WT and AMPKα-overexpressing (HPF444) strains.
UniProt, Universal Protein Resource database; DictyBase, Dictyostelium discoideum genome database; Protein, protein name; Phosphopeptide(s), phosphorylated peptide sequence; “marked in red color”, phosphorylated amino acid;
Phosphorylation site, number of phosphorylated amino acid residue within the identified peptide.
UniProt (Protein ID)	DictyBase (Protein ID)	Protein name	Phosphopeptide(s)	Phosphorylation site
		Others
Q54T81	DDB0233679	Probable H/ACA ribonucleoprotein complex subunit 4	aEVEssEDEkPVPk	Ser-439, Ser-440
			aEVESsEDEkPVPk	Ser-440
Q55BS4	DDB0266718	Uncharacterized protein (ubiquitin system component Cue domain containing protein)	tTsPVNDNTANk	Ser-725
			qFRNsGNANPTYR	Ser-739
Q9TVK6	DDB0191127	NPC1 protein	rIDcLPcIALEDGDNsDmEDDDDEENEkLPFAR	Ser-865
			nsQPTYSTSSSPk	Ser-892
P08799	DDB0191444	Myosin-2 heavy chain	aAEEGsSkAADEEIRk	Ser-1636
			aAEEGSskAADEEIR	Ser-1637
			aAEEGsskAADEEIRk	Ser-1636, Ser-1637
P34092	DDB0191351	Myosin IB heavy chain	sTyNVPQNVEQANGTR	Tyr-334
P54697	DDB0185050	Myosin-J heavy chain (myosin-5b)	eSTSSsSINGINTSSDGIPVTPPPSPmk	Ser-205
			eSTSSSSINGINTSsDGIPVTPPPSPmk	Ser-214
			lSHQSLTTsGk	Ser-1957
P13833	DDB0185146	Myosin regulatory light chain	lNREESsVVLGEEQVAELk	Ser-14
P54679	DDB0214946	Probable plasma membrane ATPase, P-type ATPase	nSPESSAINSAESsPk	Ser-22
Q54KD1	DDB0235221	Probable lysosomal cobalamin transporter (LMBR1-like conserved region-containing protein)	rPSAALSYSGDsDEEEI	Ser-505
Q55C66	DDB0232252	Crt homolog 3	nNLGDsAEIPQQIQPk	Ser-438
			dSEQQGGEGGAGDGDSSDNkNNLGDsAEIPQQIQPk	Ser-438
			kDSEQQGGEGGAGDGDSSDNkNNLGDsAEIPQQIQPk	Ser-438
Q55CA0	DDB0191205	Vacuolar protein sorting-associated protein 26	vTESQNEVPEPENNSsDESD	Ser-345
			vTESQNEVPEPENNSSDEsD	Ser-348
Q8T6B4	DDB0191119	ABC transporter F family member 4	qQQQQDsDDEQEEIPQPVk	Ser-145
			gSkQEsEDEEDDVQQPVk	Ser-267
Q55FV8	DDB0304987	Transmembrane protein 144 homolog A	gsVNSDGPIk	Ser-181
O15706	DDB0191505	Vacuolin-A	rNsDEISVk	Ser-14
Q55F68	DDB0191294	Adenylate cyclase, terminal-differentiation specific	rLsTQINEQNAFVNk	Ser-617
			rLStQINEQNAFVNk	Thr-618
Q54RL6	DDB0309000	Palmitoyltransferase (probable palmitoyltransferase ZDHHC4)	nEIGDsDEEGTNLNk	Ser-382
			vNEIIkNEIGDsDEEGTNLNk	Ser-382
Q1ZXJ0	DDB0233313	Chloride channel protein D	nLYGsSDDIREGDSFGAk	Ser-129
Q55E09	DDB0234063	Phospholipid-translocating ATPase (atp9b = ATPase, class II, type 9B)	sIsASSSIDEVDNR	Ser-84
			sISAsSSIDEVDNR	Ser-86
			sISAsSSIDEVDNRNTIQk	Ser-86
			sISASsSIDEVDNR	Ser-87
Q54PB0	DDB0235207	Protein pigF	aNLNQsSSSIQVPk	Ser-7
			aNLNQSSSsIQVPk	Ser-10
		Unknown function
Q55FK8	DDB0306518	Uncharacterized protein	lEDYsEPESDEFIQSSNQk	Ser-797
			lEDYSEPEsDEFIQSSNQk	Ser-801
O15741		R1062 protein	qQTDGTNsGDIEmk	Ser-514
Q54BT0	DDB0306799	Uncharacterized protein	vsTSADIGSPk	Ser-3
Q54G54	DDB0306695	Uncharacterized protein	vEIQEEtEQTEENQEENkQQAEN	Thr-364
			lASQQYPkVEIQEEtEQTEENQEENkQQAEN	Thr-364
			vEIQEETEQtEENQEENkQQAEN	Thr-367
			lASQQYPkVEIQEETEQtEENQEENkQQAEN	Thr-367
Q54I30	DDB0304899	Putative uncharacterized protein DDB_G0289041	sIVENEENPPsEmESSISAPPPR	Ser-285
			sIVENEENPPSEmESsISAPPPR	Ser-290
Q54L87	DDB0347754	Putative uncharacterized protein DDB_G0286829	tLSVNSGNNELIPPQPPSsPk	Thr-6, Ser-24
			tLSVNSGNNELIPPQPPSSPk	Thr-6
			mNssQEFQSYLTPNk	Ser-106, Ser-107
			mNSsQEFQSYLTPNk	Ser-107
			mNsSQEFQSYLTPNkNNNNR	Ser-106
			mNSsQEFQSYLTPNkNNNNR	Ser-107
			tLSVNsGNNELIPPQPPSsPk	Ser-11, Ser-24
			tLSVNSGNNELIPPQPPSSPk	Thr-6
			tLSVNsGNNELIPPQPPSSPk	Ser-11
Q54L90	DDB0231996	Uncharacterized protein	ekLSSsQEQQEQQEQk	Ser-1453
Q54QG4	DDB0231747	Uncharacterized protein	vLRFEESEIDtDEPLPk	Thr-164
Q54RR3	DDB0306353	Uncharacterized protein	dLSIsQDLAWR	Ser-335
Q54RZ3	DDB0306213	Uncharacterized protein	tLTSNEDIDDSVsLSR	Ser-661
Q54T96	DDB0305799	Uncharacterized protein	sAREsNQVQQYTEEVQILSQR	Ser-61
			iIEIsEDEksIk	Ser-536, Ser-541
			iIEIsEDEk	Ser-536
			iIEISEDEksIk	Ser-541
			iIEIsEDEkSIk	Ser-536
Q54UV0	DDB0349035	Uncharacterized protein	yGNPADLsVTQER	Ser-298
			yRYGNPADLsVTQER	Ser-298
Q54VY1	DDB0306943	Uncharacterized protein	nSNsGININELk	Ser-12
Q54WB8	DDB0308006	Putative uncharacterized protein	tSTAsLGVGGTIHNNk	Ser-375
Q54XS7	DDB0237969	Uncharacterized protein	aVFsLPSNEQQSPSNPSSNSTNDYk	Ser-136
Q54YC0	DDB0238239	Uncharacterized protein	sSsTSNTSYSLN	Ser-574
			lRSSsTSNTSYSLN	Ser-574
Q551C0	DDB0307598	Uncharacterized protein	sINNsSNNVIFNk	Ser-898
Q551X7	DDB0306231	Uncharacterized protein	gDIQNsGEVSk	Ser-123
Q55BB3	DDB0233804	Uncharacterized protein	aLkSSsDWSIDESSLETVYPk	Ser-174
Q55BH7	DDB0307124	Uncharacterized protein	eSSDEEDSSsENEEPILENQk	Ser-59
Q55BP2	DDB0302557	Uncharacterized protein	stPTPTPAPEPSTNSNVNk	Thr-52
			stPTPTPAPEPSTNSNVNkGQR	Thr-52
			sTPtPTPAPEPSTNSNVNk	Thr-54
Q55BS3	DDB0307109	Uncharacterized protein	lQNVGGYSQNNDITSsFSk	Ser-648
			rLQNVGGYSQNNDITSSFsk	Ser-650
			rLQNVGGYSQNNDITsSFSk	Ser-647
			rLQNVGGYSQNNDITSsFSk	Ser-648
Q55CN9	DDB0306599	Uncharacterized protein	gFGNRNDsVcDLAEYQEk	Ser-619
Q55CZ7	DDB0306187	Uncharacterized protein	kAPSHLDFNsDDDDEDNLR	Ser-299
Q55EC2	DDB0306113	Uncharacterized protein	tEFDQEETEtEITEEVQQPASVLFEk	Thr-65
Q55FF2	DDB0306527	Uncharacterized protein	ySSGGGSSYNDNDsGSDDDRHFISk	Ser-19
			iNQIDLSSStGSTEk	Thr-315
			iNQIDLSSsTGSTEk	Ser-314
Q86KP9	DDB0307614	Uncharacterized protein	dLSSsNEkPTGASSk	Ser-242
Q54D87	DDB0306756	Uncharacterized protein	vENNNsNDSILIINkEEk	Ser-7
			sTsHPHALDk	Ser-278
Q54EX8	DDB0306318	Uncharacterized protein	lIDSsVVYk	Ser-291
Q54G75	DDB0233618	Uncharacterized protein	sSSNAsNSEESTTTIDLSk	Ser-513
			sSSNASNsEESTTTIDLSk	Ser-515
			sSsNASNSEESTTTIDLSk	Ser-510
Q54NB2	DDB0346952	Uncharacterized protein	tVQQNVTGsTQ	Ser-230
Q55FK8	DDB0306518	Uncharacterized protein	lEDYsEPESDEFIQSSNQk	Ser-797
			lEDYSEPEsDEFIQSSNQk	Ser-801
Q86I87	DDB0307134	Uncharacterized protein	gRSPEEtQPLVGGGGGGk	Thr-8
			gRsPEETQPLVGGGGGGk	Ser-4
Q54WH0	DDB0205969	Uncharacterized protein	fGDIDsDDEDDkPR	Ser-899
Q54H23	DDB0233868	Uncharacterized protein	iATDDFkDTsSEGTcASR	Ser-251
Q54M91	DDB0186819	Uncharacterized protein	kIGDAADDDsDDDEVANk	Ser-718
			kIGDAADDDsDDDEVANkk	Ser-718
			iGDAADDDsDDDEVANkk	Ser-718
Q86IF9	DDB0307177	Uncharacterized protein	mVVSSDsESDLNSNk	Ser-102
Q86I62	DDB0232257	Uncharacterized protein	dLTATsVTNTAPTDIk	Ser-472
Q551Y7	DDB0233373	Uncharacterized protein	qVENNSLASsQNINkEE	Ser-1434
Q554U0	DDB0235400	Uncharacterized protein	sSLSSsSSSTNTSk	Ser-37
Q54SX7	DDB0306348	Uncharacterized protein	eVEGFLQNSETEtEILTQVDk	Thr-132
			eVEGFLQNSEtETEILTQVDk	Thr-130
			eVEGFLQNsETETEILTQVDk	Ser-128
Q54G75	DDB0233618	Uncharacterized protein	sSSNAsNSEESTTTIDLSk	Ser-513
			sSSNASNsEESTTTIDLSk	Ser-515
			sSsNASNSEESTTTIDLSk	Ser-510
Q54NB2	DDB0346952	Uncharacterized protein	tVQQNVTGsTQ	Ser-230
Q86I87	DDB0307134	Uncharacterized protein	gRSPEEtQPLVGGGGGGk	Thr-8
			gRsPEETQPLVGGGGGGk	Ser-4
Q55EQ8	DDB0307677	Uncharacterized protein	qQNEAYQsDDDINEk	Ser-301
			sLNEsVDsISTIGk	Ser-30, Ser-33
			kQQNEAYQsDDDINEk	Ser-301
Q556T7	DDB0233619, DDB0304853	Uncharacterized protein	sNsNLPSIEGINIDQVSk	Ser-1167
Q55DG0	DDB0306179	Uncharacterized protein	qQSQPQPVYNNTTNINTISQsPPk	Ser-333
