# Supplementary material for: Chronic Activation of AMPK Induces Mitochondrial Biogenesis through Differential Phosphorylation and Abundance of Mitochondrial Proteins in Dictyostelium discoideum
Source: Int J Mol Sci. 2021 Oct 28;22(21):11675. doi: 10.3390/ijms222111675 (PMC8584165; doi:10.3390/ijms222111675)
Supplement: Supplementary file 1 [file ijms-22-11675-s001.zip › Table S3.xlsx]

## Sheet: Sheet1
Table S3. Differentially phosphorylated proteins identified in three independent mitochondrial preparations from D. discoideum AMPKα-overexpressing (HPF444) strain in comparison to WT. Fold change numbers: black - no change in phosphorylation, pink and blue - down/up-regulated proteins, and red are the ones that are really on/off.
UniProt, Universal Protein Resource database; DictyBase, Dictyostelium discoideum genome database; Protein, protein name; Phosphopeptide(s), phosphorylated peptide sequence. Amino acids marked in red color mean phosphorylated amino acids.
Phosphorylation site, number of phosphorylated amino acid residue within the identified peptide.
UniProt (Protein ID)	DictyBase (Protein ID)	Protein	REPLICATE I			REPLICATE II			REPLICATE III			Phosphorylation site
			Fold change	q-value	Phosphopeptides	Fold change	q-value	Phosphopeptides	Fold change	q-value	Phosphopeptides
			Heavy vs Light (HPF444 vs WT)			Heavy vs Light (HPF444 vs WT)			Heavy vs Light (HPF444 vs WT)
OXPHOS
Q9U3X4	DDB0214886	Succinate dehydrogenase				0.53055	0	gEGGYLLNSsGER				Ser-300
Q1ZXP3	DDB0233077	Cytochrome b-c1 complex, subunit 6	1.50619	0.009	gPIQEGcAsGcEk	2.44423	0	gPIQEGcAsGcEk				Ser-18
			0.300183	0.001	vkGPIQEGcAsGcEk	100	0.002	gPIQEGcAsGcEk				Ser-18
			0.254273	0.001	vkGPIQEGcAsGcEk	0.683326	0	vkGPIQEGcAsGcEk				Ser-18
Q54D07	DDB0238603	Cytochrome c1, heme protein	0.262661	0	amAADTTVmDGPDsEGDmFER	0.338979	0	amAADTTVmDGPDsEGDmFER	0.197421	0	amAADTTVmDGPDsEGDmFER	Ser-112
			0.0319271	0.009	amAADtTVmDGPDSEGDmFER							Thr-104
Q54NW9	DDB0238608	Cytochrome b-c1 complex, subunit Rieske				0.783833	0.007	fITsDkIIVGDE				Ser-206
						0.635222	0.009	fITsDkIIVGDE				Ser-206
P30815	DDB0214995	Cytochrome c oxidase, subunit 4				1.22491	0.008	vGsPEFDk				Ser-55
						0.91948	0.009	vGsPEFDk				Ser-55
P29505	DDB0191104	Cytochrome c oxidase, subunit 5				0.706684	0	hISsEGEVmYY	1.14004	0	hISsEGEVmYY	Ser-113
						0.994301	0	hISsEGEVmYY				Ser-113
A9CLV8	DDB0350620	ATP synthase, subunit 4	0.765233	0	dLSSDEItNSSTk	0.677458	0	dLSSDEItNSSTk				Thr-113
						0.760003	0	dLSSDEItNSSTk				Thr-113
			0.674078	0.002	dLSsDEITNSSTk							Ser-109
			0	0.003	dLsSDEITNSSTk	0.782073	0	dLsSDEITNSSTk				Ser-108
Q54DF1	DDB0237782	ATP synthase, subunit gamma	0.01	0.003	vLGVVETADAFNTAtEPIEDR	0.01	0	vLGVVETADAFNTAtEPIEDR	0.0306819	0	vLGVVETADAFNTAtEPIEDR	Thr-85
Q54RA8	DDB0266798	ATP synthase, subunit OSCP	1	0.009	tALEGDIDNsEk							Ser-133
						1.15713	0.007	yLtLDESkN				Thr-290
Q55CS9	DDB0233951	ATP synthase, subunit beta	100	0.001	sLLDkESNEEStEVDYSk	0.525337	0	sLLDkESNEEStEVDYSk				Thr-69
			1	0.001	sLLDkESNEEStEVDYSk	0.484865	0	sLLDkESNEEStEVDYSk				Thr-69
			1	0.001	sLLDkESNEEsTEVDYSk	0.01	0	sLLDkESNEEsTEVDYSk				Ser-69
						0.936684	0	vIEDLNNPsLk				Ser-128
						0.96386	0	vIEDLNNPsLk				Ser-128
						0.96386	0	vIEDLNNPsLk				Ser-128
						0.591085	0	sLLDkESNEESTEVDYSk				Ser-58
						0.415925	0	sLLDkEsNEESTEVDYSk				Ser-64
						1	0.003	sLLDkEsNEESTEVDYSk				Ser-64
						0.845462	0	aPPPFADLAPSAsILETGIk				Ser-231
OXPHOS complex regulation and assembly
Q54ID0	DDB0305161	Cytochrome c oxidase copper chaperone				0.01	0	sIAETNTTTEVAAPk				Ser-2
Q9GSE7	DDB0216175	F1F0-ATPase putative regulatory protein				0.943304	0	kAGSQPTPNASSSANNsk	0	0.003	kAGSQPTPNASSSANNsk	Ser-81
						1.13981	0	kAGSQPTPNASSSANNsk				Ser-81
Genome repair&maintenance
Q8MYF0	DDB0304673	Mitochondrial genome maintenance protein	0.0318786	0.001	iTEQQDDsEDIDIDDVVPPQLk							Ser-315
Protein synthesis, folding & stabilization
Q54WN8	DDB0304956	Uncharacterized protein; probable mitochondrial	3.8435	0.001	eIIDQNPNDStDmPITR							Thr-846
		small ribosomal subunit	9.5203	0.001	eIIDQNPNDStDmPITR							Thr-846
			9.17845	0.001	eIIDQNPNDStDmPITR							Thr-846
			71.4858	0.001	eIIDQNPNDStDmPITR							Thr-846
Q54CA5	DDB0306787	S5 DRBM domain-containing protein,	0.776157	0.001	eLsEYEEVIHQR	1	0	eLsEYEEVIHQR				Ser-1587
		mitochondrial small ribosomal subunit	1.97448	0.001	eLsEYEEVIHQR	100	0	eLsEYEEVIHQR				Ser-1587
			100	0.009	eLsEYEEVIHQR	2.75178	0	eLsEYEEVIHQR				Ser-1587
						2.27279	0	eLsEYEEVIHQR				Ser-1587
			0.0113792	0.001	lGTVEHEELtFDHEk	1	0	lGTVEHEELtFDHEk	47.0557	0		Thr-915
			0.0623748	0.002	lGTVEHEELtFDHEk	0.0107711	0	lGTVEHEELtFDHEk	90.1871	0.004		Thr-915
			0.0291045	0.002	lGTVEHEELtFDHEk	0.01	0	lGTVEHEELtFDHEk				Thr-915
						0.615201	0.001	tIFEDGELDTPsVNSIR				Ser-802
						1	0.005	rFDEDYAEEsEILSQFSk				Ser-1006
						1	0.005	tIFEDGELDTPSVNsIR				Ser-805
Q55GH1	DDB0306542	Protein similar to yeast tRNA threonylcarbamoyladenosine	0.457783	0	sLNGGGGGGDDDGDNNNSsPSNQHIDk	0.617069	0	sLNGGGGGGDDDGDNNNSsPSNQHIDk				Ser-51
		dehydratase 2	0.01	0.001	sLNGGGGGGDDDGDNNNSsPSNQHIDk	0.492847	0	sLNGGGGGGDDDGDNNNSsPSNQHIDk				Ser-51
Q54F93	DDB0232199	Mitochondrial-processing peptidase subunit alpha-2				1.10617	0	vTFGNDESSTSISNETAQYIGGESLkYSSGNsk				Ser-235
						0.018588	0.002	vTFGNDESSTSIsNETAQYIGGESLk				Ser-254
Q8I0H7	DDB0215366	Heat shock 70 kDa protein, mitochondrial				0.221919	0	dNTTEAEFtEkk				Thr-655
						0.220363	0	dNTTEAEFtEkk				Thr-655
Q8MPA5	DDB0232124	Heat shock protein, Hsp20 domain-containing protein	100	0.001	sSTsPSSSTLDSk	100	0	sSTsPSSSTLDSk				Ser-96
C7G004	DDB0304476	Heat shock protein, DnaJ family protein	0.2428	0	yIDNLIIPSSSSsDSGSGSGGSk	100	0	yIDNLIIPSSSSsDSGSGSGGSk				Ser-213
			0.475983	0.001	yIDNLIIPSSSSSDsGSGSGGSk							Ser-215
			0.840509	0.009	yIDNLIIPSSSSSDSGSGSGGsk	0.523684	0.002	yIDNLIIPSSSSSDSGSGSGGsk				Ser-222
Q54Q31	DDB0232062	Prohibitin-2	0.01	0.009	sIsSLTGSk	0.479352	0.001	sIsSLTGSk				Ser-91
						0.564433	0.006	sIsSLTGSk				Ser-91
Transport
Q01501	DDB0185213	Mitochondrial outer membrane protein porin	0.493271	0.002	qILLSTLYTATsk	0.740939	0	qILLSTLYTATsk				Ser-191
						0.564623	0	qILLSTLYTATsk				Ser-191
						0.620599	0.002	qILLSTLYTATsk				Ser-191
						1.27647	0	yGsIVAVTDIk				Ser-47
O97470	DDB0201558	Mitochondrial substrate carrier family protein	0.330332	0	lmGFEGGVGsE	1	0	lmGFEGGVGsE	0.400686	0	lmGFEGGVGsE	Ser-308
			0.321697	0	lmGFEGGVGsE	0.361033	0	lmGFEGGVGsE	0.42736	0	lmGFEGGVGsE	Ser-308
			0.281702	0.001	lmGFEGGVGsE				0.466293	0.003	lmGFEGGVGsE	Ser-308
			0.293486	0.001	lAADVGTGsAR	0.229932	0	lAADVGTGsAR	0.328711	0	lAADVGTGsAR	Ser-152
						0.238738	0	lAADVGTGsAR	0.322196	0.001	lAADVGTGsAR	Ser-152
						0.0697346	0.003	lAADVGTGsAR				Ser-152
			0.298442	0.001	lAADVGtGSAR	0	0	lAADVGtGSAR				Thr-150
			1	0.001	dsLIGGTAGGVSk							Ser-16
						0.42958	0	lLLQVQsASTQIAADk				Ser-44
						0.218244	0	lLLQVQSAsTQIAADk				Ser-46
						0.524737	0	lLLQVQSAStQIAADk				Thr-47
Q54BF6	DDB0233888	Mitochondrial substrate carrier family protein N				1.29884	0.002	aGDLtPSLFLk				Thr-6
Q54H87	DDB0346938	Uncharacterized protein (similar to S. cerevisiae	1	0	vTEINEsESSSEESEkEEk	1	0	vTEINEsESSSEESEkEEk				Ser-216
		mitochondrial phosphate transport protein PHO88m)
Q86AV5	DDB0234131	Mitochondrial substrate carrier family protein X				0.302382	0	gLSsNLIGIIPEk				Ser-87
						3.47258	0	gLSsNLIGIIPEk				Ser-87
Q54Y17	DDB0306880	LETM1 and EF-hand domain-containing protein				1.46022	0	sGQtVTSDEVLk				Thr-282
						2.11838	0.009	sGQtVTSDEVLk				Thr-282
Metabolism
Q55GD7	DDB0189485	CDGSH iron-sulfur domain-containing protein	0.479224	0	yNEETGLNDsPLkVEk	0.513674	0	yNEETGLNDsPLkVEk	0.01	0	yNEETGLNDsPLkVEk	Ser-75
		(ortholog of human CISD3), similar to mitoNEET-related	0.550784	0	yNEETGLNDsPLkVEk	0.53715	0	yNEETGLNDsPLkVEk	0.0368195	0.001	kYNEETGLNDsPLk	Ser-75
		protein 2	0.0910558	0	yNEETGLNDsPLk	0.269086	0	yNEETGLNDsPLkVEk				Ser-75
			0.0585684	0.001	yNEETGLNDsPLk	0.316582	0	yNEETGLNDsPLk				Ser-75
			0.029176	0.001	yNEETGLNDsPLk	0.351188	0	yNEETGLNDsPLk				Ser-75
			0.0301887	0.001	yNEETGLNDsPLk	0.328445	0	yNEETGLNDsPLk				Ser-75
			0.599937	0.001	kYNEETGLNDsPLk	0.421095	0	yNEETGLNDsPLk				Ser-75
						0.0987832	0	kYNEETGLNDsPLk				Ser-75
						0.540798	0	kYNEETGLNDsPLk				Ser-75
						0.655861	0	kYNEETGLNDsPLk				Ser-75
Q555A3	DDB0203193	Carbonic anhydrase	0.0882646	0.003	lkENISLSTsN							Ser-273
			1	0.001	lkENISLStSN	0.818044	0.002	lkENISLStSN				Thr-272
Q55BA8	DDB0215348	Probable calnexin	0.256605	0.001	eSVSIQDkPTIEsEESDESDEDNETTkk							Ser-510
			0.206044	0	eSVSIQDkPTIESEEsDESDEDNETTk	0.194595	0	eSVSIQDkPTIESEEsDESDEDNETTk				Ser-513
			0.219838	0	eSVSIQDkPTIESEEsDESDEDNETTk	0	0	eSVSIQDkPTIESEEsDESDEDNETTk				Ser-513
						0.0237934	0	eSVSIQDkPTIESEEsDESDEDNETTk				Ser-513
			1	0.001	eSVSIQDkPTIESEESDEsDEDNETTk	0.135187	0	eSVSIQDkPTIESEESDEsDEDNETTk				Ser-516
						1	0	eSVSIQDkPTIESEESDEsDEDNETTk				Ser-516
Signalling
P51136	DDB0185150	Glycogen synthase kinase-3	1.17973	0.001	gETNVsYIcSR							Ser-213
			1.56498	0.004	gETNVsYIcSR							Ser-213
						0.696452	0	gETNVSyIcSR				Tyr-214
						0.706608	0	gETNVSyIcSR				Tyr-214
						0.01	0	iLIkGETNVSyIcSR				Tyr-214
O61122	DDB0191176	Severin kinase	1	0.001	sLsNSSQTTPVk	1	0	sLsNSSQTTPVk				Ser-375
						1	0	sLsNSSQTTPVk				Ser-375
Q54RB7	DDB0191149	Dual specificity protein kinase SHKA	0.871712	0.001	aQLSGyIN	0.414729	0	aQLSGyIN	0.208895	0.001	aQLSGyIN	Tyr-525
			0	0.001	aQLSGyIN	0.487439	0.002	aQLSGyIN	0.150808	0.003	aQLSGyIN	Tyr-525
Q54U31	DDB0230122	Dual specificity protein kinase SHKD	0.01	0.001	fTQETFNPyDPYTN							Tyr-739
O00910	DDB0215388	Signal transducer and activator of transcription A	1	0.001	rTAPVPVGGyEPLNS	1	0	rTAPVPVGGyEPLNS				Tyr-702
						1	0	rTAPVPVGGyEPLNS				Tyr-702
						1	0	rTAPVPVGGyEPLNS				Tyr-702
Q1ZXA8	DDB0231625	Protein similar to human Ragulator complex protein LAMTOR1	1.16765	0	nQASSSQQPSSSQtPSk	0.268452	0	nQASSSQQPSSSQtPSk	0.364749	0	nQASSSQQPSSSQtPSk	Thr-34
			1.4092	0.001	nQASSSQQPSSSQtPSk	0.312575	0	nQASSSQQPSSSQtPSk	0.329988	0	nQASSSQQPSSSQtPSk	Thr-34
						0.455633	0	ecGELVVFFGNsLk	2.79544	0.001	ecGELVVFFGNsLk	Ser-172
						1.28191	0	ecGELVVFFGNsLk	3.73123	0.003	ecGELVVFFGNsLk	Ser-172
						1	0	ecGELVVFFGNsLk				Ser-172
						0.756049	0	ecGELVVFFGNsLk				Ser-172
						0.408928	0	ecGELVVFFGNsLk				Ser-172
						0.364562	0	dSEEQPQEVSYsQmR				Ser-56
						0.175268	0.002	dSEEQPQEVSYsQmR				Ser-56
									0.317793	0	nQASSSQQPSSSQTPsk	Ser-36
P34139	DDB0191476	Ras-related protein Rab-1A				0.36003	0.003	tITSsYYR				Ser-76
						0.352855	0.006	tITSsYYR				Ser-76
Others
Q54T81	DDB0233679	Probable H/ACA ribonucleoprotein complex subunit 4	0	0.001	aEVEssEDEkPVPk	0.215848	0	aEVEssEDEkPVPk				Ser-439, Ser-440
			0	0.001	aEVEssEDEkPVPk							Ser-439, Ser-440
			0.01	0.008	aEVEssEDEkPVPk							Ser-439, Ser-440
						1.57491	0	aEVESsEDEkPVPk				Ser-440
						1.49335	0	aEVESsEDEkPVPk				Ser-440
						2.32876	0	aEVESsEDEkPVPk				Ser-440
						1	0	aEVESsEDEkPVPk				Ser-440
Q55BS4	DDB0266718	Uncharacterized protein (ubiquitin system component Cue domain containing protein)				1	0	tTsPVNDNTANk				Ser-725
						1	0	tTsPVNDNTANk				Ser-725
						1	0.007	qFRNsGNANPTYR				Ser-739
Q9TVK6	DDB0191127	NPC1 protein	0.0738709	0.003	rIDcLPcIALEDGDNsDmEDDDDEENEkLPFAR							Ser-865
			0.0453121	0.006	nsQPTYSTSSSPk							Ser-892
P08799	DDB0191444	Myosin-2 heavy chain	0.01	0.003	aAEEGsSkAADEEIRk	0.0257519	0	aAEEGsSkAADEEIRk				Ser-1636
						0	0	aAEEGsSkAADEEIRk				Ser-1636
						0.01	0.003	aAEEGsSkAADEEIRk				Ser-1636
			0.0154667	0.006	aAEEGsskAADEEIRk	0.0391716	0	aAEEGsskAADEEIRk				Ser-1636, Ser-1637
			1	0.007	aAEEGSskAADEEIRk	0.0216393	0	aAEEGSskAADEEIRk				Ser-1637
P34092	DDB0191351	Myosin IB heavy chain		0.002	sTyNVPQNVEQANGTR	0.01	0.002	sTyNVPQNVEQANGTR				Tyr-334
						0.0847442	0.002	sTyNVPQNVEQANGTR				Tyr-334
P54697	DDB0185050	Myosin-J heavy chain (myosin-5b)	1	0.001	lSHQSLTTsGk	1	0	lSHQSLTTsGk				Ser-1957
						1	0	eSTSSSSINGINTSsDGIPVTPPPSPmk				Ser-214
						1	0	eSTSSsSINGINTSSDGIPVTPPPSPmk				Ser-205
P13833	DDB0185146	Myosin regulatory light chain	1	0	lNREESsVVLGEEQVAELk	0.0374688	0	lNREESsVVLGEEQVAELk	0.01	0	lNREESsVVLGEEQVAELk	Ser-14
			1	0	lNREESsVVLGEEQVAELk	0	0	lNREESsVVLGEEQVAELk	0.01	0	lNREESsVVLGEEQVAELk	Ser-14
									1	0	lNREESsVVLGEEQVAELk	Ser-14
									1	0	lNREESsVVLGEEQVAELk	Ser-14
P54679	DDB0214946	Probable plasma membrane ATPase, P-type ATPase	1	0.003	nSPESSAINSAESsPk	0.384202	0	nSPESSAINSAESsPk				Ser-22
						0.419548	0	nSPESSAINSAESsPk				Ser-22
Q54KD1	DDB0235221	Probable lysosomal cobalamin transporter (LMBR1-like conserved region-containing protein)	1	0.001	rPSAALSYSGDsDEEEI	0.01	0	rPSAALSYSGDsDEEEI				Ser-505
			0.01	0.001	rPSAALSYSGDsDEEEI	1	0	rPSAALSYSGDsDEEEI				Ser-505
						0	0	rPSAALSYSGDsDEEEI				Ser-505
Q55C66	DDB0232252	Crt homolog 3	0.108336	0	kDSEQQGGEGGAGDGDSSDNkNNLGDsAEIPQQIQPk	0.954082	0	kDSEQQGGEGGAGDGDSSDNkNNLGDsAEIPQQIQPk				Ser-438
			0.0173249	0	kDSEQQGGEGGAGDGDSSDNkNNLGDsAEIPQQIQPk							Ser-438
			0.0127143	0	kDSEQQGGEGGAGDGDSSDNkNNLGDsAEIPQQIQPk							Ser-438
			0.0767842	0	dSEQQGGEGGAGDGDSSDNkNNLGDsAEIPQQIQPk	0.01	0	dSEQQGGEGGAGDGDSSDNkNNLGDsAEIPQQIQPk				Ser-438
			0.359417	0.001	nNLGDsAEIPQQIQPk	0.247541	0	nNLGDsAEIPQQIQPk	0.205498	0	nNLGDsAEIPQQIQPk	Ser-438
			0.509718	0.001	nNLGDsAEIPQQIQPk	0	0	nNLGDsAEIPQQIQPk	0.0687714	0	nNLGDsAEIPQQIQPk	Ser-438
			0.469225	0.001	nNLGDsAEIPQQIQPk	0.326495	0	nNLGDsAEIPQQIQPk				Ser-438
						0.343075	0	nNLGDsAEIPQQIQPk				Ser-438
						0.203253	0	nNLGDsAEIPQQIQPk				Ser-438
Q55CA0	DDB0191205	Vacuolar protein sorting-associated protein 26	1	0.001	vTESQNEVPEPENNSsDESD	1	0	vTESQNEVPEPENNSsDESD	0	0.001	vTESQNEVPEPENNSsDESD	Ser-345
						1	0	vTESQNEVPEPENNSsDESD				Ser-345
									0.949112	0.004	vTESQNEVPEPENNSSDEsD	Ser-348
Q8T6B4	DDB0191119	ABC transporter F family member 4	0.0980976	0.001	gSkQEsEDEEDDVQQPVk	0.324606	0.002	gSkQEsEDEEDDVQQPVk				Ser-267
			1	0.001	qQQQQDsDDEQEEIPQPVk	1	0	qQQQQDsDDEQEEIPQPVk				Ser-145
						1	0	qQQQQDsDDEQEEIPQPVk				Ser-145
Q55FV8	DDB0304987	Transmembrane protein 144 homolog A	0.01	0.001	gsVNSDGPIk	0	0	gsVNSDGPIk	0.01	0.006	gsVNSDGPIk	Ser-181
			0.01	0.002	gsVNSDGPIk							Ser-181
O15706	DDB0191505	Vacuolin-A	0.865621	0.007	rNsDEISVk	0.439025	0	rNsDEISVk				Ser-14
			0.515234	0.009	rNsDEISVk	0.48439	0.001	rNsDEISVk				Ser-14
						0.465852	0.007	rNsDEISVk				Ser-14
Q55F68	DDB0191294	Adenylate cyclase, terminal-differentiation specific				0.117145	0	rLStQINEQNAFVNk				Thr-618
						0	0.003	rLsTQINEQNAFVNk				Ser-617
Q54RL6	DDB0309000	Palmitoyltransferase (probable palmitoyltransferase ZDHHC4)	0	0.001	nEIGDsDEEGTNLNk	0.818695	0.002	nEIGDsDEEGTNLNk				Ser-382
			0	0.001	nEIGDsDEEGTNLNk							Ser-382
			0	0.004	nEIGDsDEEGTNLNk							Ser-382
						0.01	0	vNEIIkNEIGDsDEEGTNLNk				Ser-382
						0.01	0	vNEIIkNEIGDsDEEGTNLNk				Ser-382
						1	0.002	vNEIIkNEIGDsDEEGTNLNk				Ser-382
Q1ZXJ0	DDB0233313	Chloride channel protein D	0.845641	0.001	nLYGsSDDIREGDSFGAk	0.609565	0	nLYGsSDDIREGDSFGAk	1	0.003	nLYGsSDDIREGDSFGAk	Ser-129
			1.03558	0.001	nLYGsSDDIREGDSFGAk	0.548413	0	nLYGsSDDIREGDSFGAk				Ser-129
Q55E09	DDB0234063	Phospholipid-translocating ATPase (atp9b = ATPase, class II, type 9B)	0.229813	0	sISAsSSIDEVDNR	0.0229151	0.006	sISAsSSIDEVDNR				Ser-86
			0.123107	0	sISAsSSIDEVDNRNTIQk	0.222407	0	sISAsSSIDEVDNRNTIQk				Ser-86
						0.197262	0.001	sISAsSSIDEVDNRNTIQk				Ser-86
						0.132056	0	sISASsSIDEVDNR				Ser-87
						0	0.009	sIsASSSIDEVDNR				Ser-84
Q54PB0	DDB0235207	Protein pigF				0.01	0	aNLNQSSSsIQVPk				Ser-10
						0.01	0	aNLNQsSSSIQVPk				Ser-7
						1	0.001	aNLNQsSSSIQVPk				Ser-7
Unknown function
Q55FK8	DDB0306518	Uncharacterized protein	1	0.002	lEDYsEPESDEFIQSSNQk							Ser-797
									0.342819	0.003	lEDYSEPEsDEFIQSSNQk	Ser-801
O15741		R1062 protein				0.239979	0	qQTDGTNsGDIEmk				Ser-514
Q54BT0	DDB0306799	Uncharacterized protein	0.01	0.002	vsTSADIGSPk							Ser-3
Q54G54	DDB0306695	Uncharacterized protein	3.44797	0	vEIQEETEQtEENQEENkQQAEN	3.17439	0	vEIQEETEQtEENQEENkQQAEN	5.6845	0	vEIQEETEQtEENQEENkQQAEN	Thr-367
						5.96567	0	vEIQEETEQtEENQEENkQQAEN				Thr-367
			3.73536	0	vEIQEEtEQTEENQEENkQQAEN	1	0	vEIQEEtEQTEENQEENkQQAEN				Thr-364
			1.77701	0.002	vEIQEEtEQTEENQEENkQQAEN	1.91945	0	vEIQEEtEQTEENQEENkQQAEN				Thr-367
			5.25954	0	lASQQYPkVEIQEEtEQTEENQEENkQQAEN	1.89166	0	lASQQYPkVEIQEEtEQTEENQEENkQQAEN				Thr-364
			8.032	0.002	lASQQYPkVEIQEETEQtEENQEENkQQAEN	3.75279	0	lASQQYPkVEIQEETEQtEENQEENkQQAEN				Thr-367
						2.89032	0	lASQQYPkVEIQEETEQtEENQEENkQQAEN				Thr-367
Q54I30	DDB0304899	Putative uncharacterized protein DDB_G0289041				0.014506	0	sIVENEENPPsEmESSISAPPPR				Ser-285
						0.01	0	sIVENEENPPSEmESsISAPPPR				Ser-290
						0.0343615	0.001	sIVENEENPPSEmESsISAPPPR				Ser-290
Q54L87	DDB0347754	Putative uncharacterized protein DDB_G0286829	1.85987	0	mNSsQEFQSYLTPNk	0.539809	0	mNSsQEFQSYLTPNk	0.449311	0	mNSsQEFQSYLTPNk	Ser-107
			1.81727	0	mNSsQEFQSYLTPNk	0.300116	0	mNSsQEFQSYLTPNk	0.431943	0	mNSsQEFQSYLTPNk	Ser-107
			2.00231	0.001	mNSsQEFQSYLTPNk	0.510477	0	mNSsQEFQSYLTPNk	0.535449	0	mNSsQEFQSYLTPNk	Ser-107
			0.228247	0.002	mNSsQEFQSYLTPNk	0.0595787	0	mNSsQEFQSYLTPNk	0.3986	0	mNSsQEFQSYLTPNk	Ser-107
						0.228247	0.002	mNSsQEFQSYLTPNk				Ser-107
						0.384718	0	mNSsQEFQSYLTPNk				Ser-107
			0	0.001	mNSsQEFQSYLTPNkNNNNR	0.823723	0	mNSsQEFQSYLTPNkNNNNR				Ser-107
			0	0.001	mNsSQEFQSYLTPNkNNNNR	0.421334	0	mNsSQEFQSYLTPNkNNNNR				Ser-106
			1	0.001	tLSVNsGNNELIPPQPPSSPk	0.01221	0					Ser-11
			91.7976	0.001	tLSVNsGNNELIPPQPPSsPk							Ser-11, Ser-24
			0.292517	0.002	tLSVNSGNNELIPPQPPSsPk				0.01	0.001	tLSVNSGNNELIPPQPPSsPk	Ser-24
						0.01221	0	tLSVNSGNNELIPPQPPSSPk				Thr-6
						1	0.003	mNssQEFQSYLTPNk				Ser-106, Ser-107
						0.256288	0.007	mNssQEFQSYLTPNk				Ser-106, Ser-107
Q54L90	DDB0231996	Uncharacterized protein	0.686676	0.003	ekLSSsQEQQEQQEQk							Ser-1453
Q54QG4	DDB0231747	Uncharacterized protein				0.607498	0	vLRFEESEIDtDEPLPk				Thr-164
						0.7279	0.007
Q54RR3	DDB0306353	Uncharacterized protein	0.0397834	0.001	dLSIsQDLAWR	0.0107304	0	dLSIsQDLAWR				Ser-335
						0	0	dLSIsQDLAWR
Q54RZ3	DDB0306213	Uncharacterized protein				0.01	0	tLTSNEDIDDSVsLSR				Ser-661
Q54T96	DDB0305799	Uncharacterized protein	0.699888	0.001	iIEIsEDEk	0.831765	0	iIEIsEDEk	0.930789	0	iIEIsEDEk	Ser-536
			0.827763	0.003	iIEIsEDEk	0.739565	0	iIEIsEDEk	0.782703	0.001	iIEIsEDEk	Ser-536
						1.01527	0	iIEIsEDEk	0.908441	0.003	iIEIsEDEk	Ser-536
						0.833481	0	iIEIsEDEk				Ser-536
			0.114747	0.001	iIEIsEDEkSIk	0.849578	0	iIEIsEDEkSIk				Ser-536
						0.965344	0	iIEIsEDEkSIk				Ser-536
			0.311517	0.005	iIEIsEDEksIk	0.566661	0.003	iIEIsEDEksIk				Ser-536, Ser-541
						0.61023	0.002	iIEISEDEksIk				Ser-541
						0	0	sAREsNQVQQYTEEVQILSQR				Ser-61
						0.0306874	0	sAREsNQVQQYTEEVQILSQR				Ser-61
Q54UV0	DDB0349035	Uncharacterized protein				1	0.002	yGNPADLsVTQER				Ser-298
						0	0.002	yRYGNPADLsVTQER				Ser-298
Q54VY1	DDB0306943	Uncharacterized protein	73.6649	0.001	nSNsGININELk							Ser-12
Q54WB8	DDB0308006	Uncharacterized protein				1	0	tSTAsLGVGGTIHNNk				Ser-375
Q54XS7	DDB0237969	Uncharacterized protein				1	0	aVFsLPSNEQQSPSNPSSNSTNDYk				Ser-136
Q54YC0	DDB0238239	Uncharacterized protein	0.01	0.001	sSsTSNTSYSLN	0.240703	0.006	sSsTSNTSYSLN				Ser-574
						0.220838	0	lRSSsTSNTSYSLN				Ser-574
Q551C0	DDB0307598	Uncharacterized protein	1	0.001	sINNsSNNVIFNk	1	0	sINNsSNNVIFNk				Ser-898
						0.01	0	sINNsSNNVIFNk				Ser-898
						0.01	0	sINNsSNNVIFNk				Ser-898
Q551X7	DDB0306231	Uncharacterized protein	0.277897	0.001	gDIQNsGEVSk	0.212093	0	gDIQNsGEVSk				Ser-123
			0.123255	0.002	gDIQNsGEVSk	0.165653	0	gDIQNsGEVSk				Ser-123
Q55BB3	DDB0233804	Uncharacterized protein				7.48872	0	aLkSSsDWSIDESSLETVYPk				Ser-174
Q55BH7	DDB0307124	Uncharacterized protein							1	0	eSSDEEDSSsENEEPILENQk	Ser-59
Q55BP2	DDB0302557	Uncharacterized protein	1.49441	0.001	sTPtPTPAPEPSTNSNVNk				0.01	0.001	sTPtPTPAPEPSTNSNVNk	Thr-54
			1.35308	0.001	sTPtPTPAPEPSTNSNVNk							Thr-54
						0.398766	0	stPTPTPAPEPSTNSNVNk				Thr-52
						0.01	0	stPTPTPAPEPSTNSNVNk				Thr-52
						0.440448	0	stPTPTPAPEPSTNSNVNk				Thr-52
Q55BS3	DDB0307109	Uncharacterized protein	0.0168206	0.009	lQNVGGYSQNNDITSsFSk	1	0	lQNVGGYSQNNDITSsFSk				Ser-648
						0.0326688	0	rLQNVGGYSQNNDITSsFSk				Ser-648
						1	0	rLQNVGGYSQNNDITSsFSk				Ser-648
						0.0157661	0	rLQNVGGYSQNNDITsSFSk				Ser-647
						0.0234123	0	rLQNVGGYSQNNDITSSFsk				Ser-650
Q55CN9	DDB0306599	Uncharacterized protein				1	0	gFGNRNDsVcDLAEYQEk				Ser-619
						1	0.003	gFGNRNDsVcDLAEYQEk				Ser-619
Q55CZ7	DDB0306187	Uncharacterized protein	0.01	0.001	kAPSHLDFNsDDDDEDNLR							Ser-299
			0.01	0.002	kAPSHLDFNsDDDDEDNLR							Ser-299
Q55EC2	DDB0306113	Uncharacterized protein	6.47037	0.008	tEFDQEETEtEITEEVQQPASVLFEk	6.26781	0	tEFDQEETEtEITEEVQQPASVLFEk				Thr-65
						3.52656	0	tEFDQEETEtEITEEVQQPASVLFEk				Thr-65
						1.96594	0	tEFDQEETEtEITEEVQQPASVLFEk				Thr-65
Q55FF2	DDB0306527	Uncharacterized protein	1.15516	0	iNQIDLSSsTGSTEk	0.264032	0	iNQIDLSSsTGSTEk	0.130473	0	iNQIDLSSsTGSTEk	Ser-314
			1.15971	0	iNQIDLSSsTGSTEk	0.24702	0	iNQIDLSSsTGSTEk	0.220604	0	iNQIDLSSsTGSTEk	Ser-314
			1.4428	0	iNQIDLSSsTGSTEk	0.209071	0	iNQIDLSSsTGSTEk	0.202966	0	iNQIDLSSsTGSTEk	Ser-314
						0.206043	0	iNQIDLSSsTGSTEk	0.138734	0	iNQIDLSSsTGSTEk	Ser-314
			1.27531	0.001	iNQIDLSSStGSTEk							Thr-315
			1	0.004	ySSGGGSSYNDNDsGSDDDRHFISk							Ser-19
Q86KP9	DDB0307614	Uncharacterized protein			dLSSsNEkPTGASSk	0.202924	0					Ser-242
Q54D87	DDB0306756	Uncharacterized protein	0	0.002	sTsHPHALDk							Ser-278
			0.01	0.003	vENNNsNDSILIINkEEk							Ser-7
Q54EX8	DDB0306318	Uncharacterized protein				0.0218143	0.003	lIDSsVVYk				Ser-291
Q54G75	DDB0233618	Uncharacterized protein				1	0	sSSNAsNSEESTTTIDLSk				Ser-513
						1	0	sSSNASNsEESTTTIDLSk				Ser-515
						0.01	0	sSsNASNSEESTTTIDLSk				Ser-510
Q54NB2	DDB0346952	Uncharacterized protein	0.160024	0	tVQQNVTGsTQ	0.104827	0	tVQQNVTGsTQ	0.230184	0	tVQQNVTGsTQ	Ser-230
			0.199062	0	tVQQNVTGsTQ				0.275391	0.002	tVQQNVTGsTQ	Ser-230
Q55FK8	DDB0306518	Uncharacterized protein	1	0.002	lEDYsEPESDEFIQSSNQk							Ser-797
									0.342819	0.003	lEDYSEPEsDEFIQSSNQk	Ser-801
Q86I87	DDB0307134	Uncharacterized protein	1	0.001	gRsPEETQPLVGGGGGGk	0.244936	0	gRsPEETQPLVGGGGGGk				Ser-4
						0	0	gRsPEETQPLVGGGGGGk				Ser-4
			1	0.001	gRSPEEtQPLVGGGGGGk							Thr-8
Q54WH0	DDB0205969	Uncharacterized protein				0.217317	0	fGDIDsDDEDDkPR				Ser-899
Q54H23	DDB0233868	Uncharacterized protein				0.836757	0	iATDDFkDTsSEGTcASR				Ser-251
						1.21438	0	iATDDFkDTsSEGTcASR
Q54M91	DDB0186819	Uncharacterized protein	100	0	iGDAADDDsDDDEVANkk							Ser-718
			0.323043	0	kIGDAADDDsDDDEVANkk	0.804085	0					Ser-718
			0.375469	0.001	kIGDAADDDsDDDEVANkk	0.867362	0					Ser-718
			0.524226	0.001	kIGDAADDDsDDDEVANkk	0.840588	0					Ser-718
			0.166412	0.001	kIGDAADDDsDDDEVANk	0.784738	0					Ser-718
Q86IF9	DDB0307177	Uncharacterized protein				1	0.002	mVVSSDsESDLNSNk				Ser-102
						1	0.003	mVVSSDsESDLNSNk				Ser-102
Q86I62	DDB0232257	Uncharacterized protein	0.01	0	dLTATsVTNTAPTDIk	0.01	0	dLTATsVTNTAPTDIk	0.01	0	dLTATsVTNTAPTDIk	Ser-472
Q551Y7	DDB0233373	Uncharacterized protein	0.0561358	0.002	qVENNSLASsQNINkEE	0.0678869	0	qVENNSLASsQNINkEE	0.0162834	0.006	qVENNSLASsQNINkEE	Ser-1434
			0.212411	0.007	qVENNSLASsQNINkEE	0.0449121	0	qVENNSLASsQNINkEE
Q554U0	DDB0235400	Uncharacterized protein	1	0.003	sSLSSsSSSTNTSk	1	0.002	sSLSSsSSSTNTSk				Ser-37
Q54SX7	DDB0306348	Uncharacterized protein	0.34202	0	eVEGFLQNsETETEILTQVDk	1.37992	0	eVEGFLQNsETETEILTQVDk	1.12707	0	eVEGFLQNsETETEILTQVDk	Ser-128
			0.425594	0	eVEGFLQNsETETEILTQVDk	0.866222	0	eVEGFLQNsETETEILTQVDk				Ser-128
			0.186235	0	eVEGFLQNSEtETEILTQVDk	1	0	eVEGFLQNSEtETEILTQVDk	0.126164	0	eVEGFLQNSEtETEILTQVDk	Thr-130
			0.0144994	0.001	eVEGFLQNSEtETEILTQVDk	1	0	eVEGFLQNSEtETEILTQVDk	1	0	eVEGFLQNSEtETEILTQVDk	Thr-132
			0.66839	0.001	eVEGFLQNSETEtEILTQVDk							Thr-132
			0.0459835	0.003	eVEGFLQNSETEtEILTQVDk
Q54G75	DDB0233618	Uncharacterized protein				1	0	sSSNAsNSEESTTTIDLSk				Ser-513
						1	0	sSSNASNsEESTTTIDLSk				Ser-515
						0.01	0	sSsNASNSEESTTTIDLSk				Ser-510
Q54NB2	DDB0346952	Uncharacterized protein	0.160024	0	tVQQNVTGsTQ	0.104827	0	tVQQNVTGsTQ	0.230184	0	tVQQNVTGsTQ	Ser-230
			0.199062	0	tVQQNVTGsTQ
Q86I87	DDB0307134	Uncharacterized protein	1	0.001	gRsPEETQPLVGGGGGGk	0.244936	0	gRsPEETQPLVGGGGGGk				Ser-4
			1	0.001	gRSPEEtQPLVGGGGGGk							Thr-8
Q55EQ8	DDB0307677	Uncharacterized protein	0	0.001	qQNEAYQsDDDINEk	0.447846	0	qQNEAYQsDDDINEk				Ser-301
			0	0.001	qQNEAYQsDDDINEk							Ser-301
			0.0122295	0.001	qQNEAYQsDDDINEk							Ser-301
						1	0	sLNEsVDsISTIGk				Ser-30, Ser-33
						0.472688	0	kQQNEAYQsDDDINEk				Ser-301
Q556T7	DDB0233619, DDB0304853	Uncharacterized protein				1	0.006	sNsNLPSIEGINIDQVSk				Ser-1167
Q55DG0	DDB0306179	Uncharacterized protein	0.459196	0	qQSQPQPVYNNTTNINTISQsPPk	0.627198	0	qQSQPQPVYNNTTNINTISQsPPk	0.258229	0	qQSQPQPVYNNTTNINTISQsPPk	Ser-333
			0.15235	0	qQSQPQPVYNNTTNINTISQsPPk	0.54616	0	qQSQPQPVYNNTTNINTISQsPPk	0.01	0	qQSQPQPVYNNTTNINTISQsPPk	Ser-333
						0.0120394	0.001	qQSQPQPVYNNTTNINTISQsPPk				Ser-333
