# Supplementary material for: Chronic Activation of AMPK Induces Mitochondrial Biogenesis through Differential Phosphorylation and Abundance of Mitochondrial Proteins in Dictyostelium discoideum
Source: Int J Mol Sci. 2021 Oct 28;22(21):11675. doi: 10.3390/ijms222111675 (PMC8584165; doi:10.3390/ijms222111675)
Supplement: Supplementary file 1 [file ijms-22-11675-s001.zip › Table S5.xlsx]

## Sheet: Sheet1
Table S5. Respiratory oxygen consumption rates of the D. dicscoideum WT (Ax2) strain and the strains stably transformed with an AMPKα antisense-inhibition or overexpression construct. Oxygen consumption rate is presented in pmol/min.
CCCP, carbonyl cyanide 3-chlorophenol hydrazone; DCCD, N,N’-dicyclohexylcarbodimide; BHAM, benzohydroxamic acid. Detailed information about the measurements is presented in the Materials and Methods.
Expt	CELL LINE	AMPK construct copy number	Group	Basal	Basal OCR (pmol/min)	CCCP (max or first CCCP)	Maximum OCR (pmol/min)	DCCD (minimum, or last DCCD)	Average DCCD	ATP synthesis (basal-DCCD)	Rotenone (First Rotenone)	Average Rotenone	Complex I (pmol/min)	Antimycin A (First Antimycin A, with only Ant A background wells)	BHAM (first BHAM, with only BHAM background wells)	Rotenone (A wells, only Ant A background)	Rotenone (B wells, only BHAM background)	Complex II/III (pmol/min)	Complex II/AOX (pmol/min)	Complex II (pmol/min)	Proton leak (pmol/min)
Run224	AX2	1	Wild type	228.94	236.9	263.99	279	151.37	144.41	92.49	189.71	203.885	75.115	126.58	195.57	194.38	213.42	67.8	17.85	85.65	26.175
Run224	AX2	1	Wild type	244.86		294.01		137.45			218.06
Run225	AX2	1	Wild type	180.49	188.49	222.42	215.49	109.8	109.78	78.71	160.93	160.33	55.16	103.91	132.86	157.39	163.32	53.48	30.46	83.94	33.39
Run225	AX2	1	Wild type	196.49		208.56		109.76			159.73
Run157	AX2	1	Wild type	238.35	256.485	275.58	289.205	182.47	199.285	57.2	210.29	229.975	59.23	150.58	206.75	211.78	248.17	61.2	41.42	102.62	71.93
Run157	AX2	1	Wild type	274.62		302.83		216.1			249.66
Run159	457	-489	AMPK Antisense	155.53	154.22	122.67	123.14	69.69	69.105	85.115	69.74	69.505	53.635	46.39	54.72	69.88	69.14	23.49	14.42	37.91	37.51
Run159	457	-489	AMPK Antisense	152.91		123.61		68.52			69.27
Run159	AX2	1	Wild type	197.8	206.02	168.2	164.2	101.99	103.97	102.05	110.22	113.75	50.45	75.28	102.24	110.45	117.04	35.17	14.8	49.97	40.19
Run159	AX2	1	Wild type	214.24		160.2		105.95			117.28
Run159	465	-264	AMPK Antisense	121.48	117.765	108.65	103.625	60.4	57.41	60.355	64.71	61.07	42.555	42.08	48.46	64.85	57.29	22.77	8.83	31.6	27.94
Run159	465	-264	AMPK Antisense	114.05		98.6		54.42			57.43
Run160	442	252	AMPK Overexpressor	157.42	160.48	129.24	131.16	92.74	95.62	64.86	91.21	93.66	37.5	58.58	87.49	87.57	99.79	28.99	12.3	41.29	43.25
Run160	442	252	AMPK Overexpressor	163.54		133.08		98.5			96.11
Run160	AX2	1	Wild type	157.05	160.345	138.59	137.1	87.81	90.26	70.085	90.02	92.95	44.15	51.93	83.62	86.38	99.56	34.45	15.94	50.39	47.7
Run160	AX2	1	Wild type	163.64		135.61		92.71			95.88
Run160	444	204	AMPK Overexpressor	155.78	152.145	122.89	119.69	92.68	90.125	62.02	94.07	91.125	28.565	56.64	77.59	90.43	91.87	33.79	14.28	48.07	47.07
Run160	444	204	AMPK Overexpressor	148.51		116.49		87.57			88.18
Run167	442	252	AMPK Overexpressor	298.57	307.88	291.94	301.88	158.31	164.085	143.795	190.55	195.865	106.015	109.99	170.75	188.5	203.25	78.51	32.5	111.01	79.23
Run167	442	252	AMPK Overexpressor	317.19		311.82		169.86			201.18
Run167	AX2	1	Wild type	430.86		428.46		227.83			287.31
Run167	444	204	AMPK Overexpressor	221.88	223.455	221.93	218.845	137.51	139.445	84.01	153.94	151.945	66.9	99.28	128.81	151.89	152.02	52.61	23.21	75.82	63.32
Run167	444	204	AMPK Overexpressor	225.03		215.76		141.38			149.95
Run228	445	290	AMPK Overexpressor	220.64	217.305	260.77	248.87	121.47	117.53	99.775	154.52	154.27	94.6	109.37	139.52	156.15	152.4	46.78	12.88	59.66	22.92
Run228	445	290	AMPK Overexpressor	213.97		236.97		113.59			154.02
Run228	AX2	1	Wild type	188.42	190.55	229.41	231.175	103.89	107.165	83.385	157.78	165.155	66.02	107.78	159.15	159.41	170.91	51.63	11.76	63.39	5.4
Run228	AX2	1	Wild type	192.68		232.94		110.44			172.53
Run228	456	-448	AMPK Antisense	212.83	218.1	176.23	177.55	99.38	100.93	117.17	127.68	126.035	51.515	81.04	102.28	129.32	122.77	48.28	20.49	68.77	43.665
Run228	456	-448	AMPK Antisense	223.37		178.87		102.48			124.39
Run229	443	506	AMPK Overexpressor	206.8	201.23	188.68	186.13	104.45	103.245	97.985	149.92	150.97	35.16	95.27	134.11	148.04	153.91	52.77	19.8	72.57	24.845
Run229	443	506	AMPK Overexpressor	195.66		183.58		102.04			152.02
Run229	AX2	1	Wild type	103.53	103.745	122.01	119.37	72.55	71.4	32.345	99.77	103.77	15.6	70.68	103.82	97.88	109.65	27.2	5.83	33.03	0.66
Run229	AX2	1	Wild type	103.96		116.73		70.25			107.77
Run229	457	-489	AMPK Antisense	101.9	100.64	101.86	99.235	54.24	55.2	45.44	79.05	77.06	22.175	50.29	68.12	77.16	76.96	26.87	8.84	35.71	13.85
Run229	457	-489	AMPK Antisense	99.38		96.61		56.16			75.07
Run230	444	204	AMPK Overexpressor	178.66	177.115	166.09	160.26	95.48	96.46	80.655	134.84	134.48	25.78	99.77	128.3	130.71	138.3	30.94	10	40.94	2.92
Run230	444	204	AMPK Overexpressor	175.57		154.43		97.44			134.12
Run230	AX2	1	Wild type	175.24	173.07	218.09	214.195	103.96	103.94	69.13	162.22	159.29	54.905	115.24	145.5	158.08	160.54	42.84	15.04	57.88	2.53
Run230	AX2	1	Wild type	170.9		210.3		103.92			156.36
Run230	463	-189	AMPK Antisense	181.85	171.045	173.17	163.965	85.16	83.365	87.68	113.59	108.87	55.095	51.32	92.53	109.46	108.34	58.14	15.81	73.95	48.445
Run230	463	-189	AMPK Antisense	160.24		154.76		81.57			104.15
Run231	442	252	AMPK Overexpressor	202.04	206.125	166.75	182.98	104.43	106.07	100.055	128.94	133.05	49.93	73.79	111.68	124.95	141.21	51.16	29.53	80.69	53.71
Run231	442	252	AMPK Overexpressor	210.21		199.21		107.71			137.16
Run231	AX2	1	Wild type	211.23	216.44	241.07	214.32	130.29	131.29	85.15	171.83	170.045	44.275	114.78	163.26	167.83	172.3	53.05	9.04	62.09	23.335
Run231	AX2	1	Wild type	221.65		187.57		132.29			168.26
Run231	461	-143	AMPK Antisense	196.49	181.945	150.62	144.645	96.75	89.79	92.155	113.32	105.175	39.47	34.21	81.96	109.33	101.08	75.12	19.12	94.24	78.855
Run231	461	-143	AMPK Antisense	167.4		138.67		82.83			97.03
